# Supplementary material for: Expansion of the pRAS3 Plasmid Family in Aeromonas salmonicida subsp. salmonicida and Growing Evidence of Interspecies Connections for These Plasmids
Source: Antibiotics (Basel). 2022 Aug 3;11(8):1047. doi: 10.3390/antibiotics11081047 (PMC9405359; doi:10.3390/antibiotics11081047)
Supplement: Supplementary file 1 [file antibiotics-11-01047-s001.zip]

Archive with 1 entries (1 files):
- antibiotics-1817938-SI.pdf
